# Supplementary material for: Application of an optimized flow cytometry-based quantification of Platelet Activation (PACT): Monitoring platelet activation in platelet concentrates
Source: PLoS One. 2017 Feb 16;12(2):e0172265. doi: 10.1371/journal.pone.0172265 (PMC5313179; doi:10.1371/journal.pone.0172265)
Supplement: S1 Database — All raw data underlying Table 1, Figs 1, 2 and 3 and Supporting information 1 are included in the database. (XLSX) [file pone.0172265.s002.xlsx]

## Sheet: Table 1 Metabolic parameters
calculated by dilution 1:1 with NaCl 0,9%
		Metabolic parameter
Concentrate	Day	Pl count (·10^9/L)	MPV (fl)	pH	Glucose (mmol/l)	Lactate (mmol/l)
1	2	884	7.2	7.36	18.4	8.6
	3	894	7.2	7.3	18.3	10.3
	4	892	7.2	7.28	17.2	11.5
	5	848	7.1	7.31	16.6	12.6
	6	890	7	7.24	16	13.9
	7	887	7.1	7.24	14.8	16.1
	8	889	7.2	7.19	14.4	17.4
	9	909	7.2	7.18	14.1	18.3
	10	881	7.2	7.13	13.4	18.9
2	2	977	7.7	7.28	16.3	10.5
	3	1000	7.7	7.24	15.9	13.3
	4	977	7.6	7.27	14.7	14.5
	5	960	7.9	7.21	13.7	16.1
	6	963	7.7	7.15	12.6	17.9
	7	985	8	7.12	11.3	17.2
	8	991	7.9	7.03	10.5	18.8
	9	990	8.1	7.02	9.7	21.4
	10	994	8.1	6.91	8.7	21.8
3	2	1134	7.6	7.34	14.8	10.6
	3	1167	7.7	7.26	13.8	11.7
	4	1139	7.5	7.28	13.2	13
	5	1109	7.5	7.25	12.9	14.9
	6	1139	7.5	7.22	12	16.3
	7	1162	7.5	7.22	11.1	17.6
	8	1131	7.7	7.22	10.4	19.6
	9	1168	7.7	7.13	9.5	19.6
	10	1189	7.7	7.04	8.2	19.8
4	2	916	7.5	7.36	16.9	8.3
	3	903	7.5	7.34	16.5	10
	4	902	7.2	7.38	15.7	11
	5	872	7.4	7.34	15.1	12.3
	6	886	7.3	7.31	14.5	13.6
	7	882	7.5	7.3	13.8	14.7
	8	873	7.3	7.29	13.3	15.8
	9	889	7.4	7.27	12.4	18.5
	10	883	7.5	7.21	11.6	18.4
4	2	1130	8.2	7.31	15.4	10.7
	3	1117	8.3	7.27	15.2	13.2
	4	1079	8	7.25	13.7	14.1
	5	1095	8.1	7.23	13.2	15.6
	6	1073	8.2	7.19	12.4	17.3
	7	1089	8.2	7.22	11.6	18.5
	8	1117	8.3	7.14	10.8	17
	9	1046	8.4	7.1	10.2	18
	10	1114	8.2	7.03	9.1	20

## Sheet: Fig 1 LTA
LTA ADP 10 µmol/L	% maximum aggregation
	Day
Concentrate	2	3	4	5	6	7	8	9	10
C1	51.24	46.93	45.33	34.69	34.33	30.16	30.83	25.68	15.4
C2	23.81	24.3	19.15	15.26	14.04	9.28	7.55	6.56	1.63
C3	39.52	31.08	31.67	30.19	26.15	19.04	20.42	15.38	6.95
C4	40.28	32.41	27.23	23.23	24.14	20.31	25.12	18.7	12.78
C5	35.7	26.98	26.78	29.35	22.02	17.43	17.32	14.11	8.39
LTA collagen 4 µg/ml	% maximum aggregation
	Day
Concentrate	2	3	4	5	6	7	8	9	10
C1	81.46	85.67	80.27	74.04	68.53	61.91	67.32	48.42	32.26
C2	84.24	80.09	82.53	74.09	71.84	65.86	66.25	49.93	33.5
C3	84.48	83.5	85.59	77.38	76.17	68.21	70.5	59.36	42.04
C4	84.08	84.1	69.72	67.78	61.7	49.41	73.55	59.89	32.45
C5	83.03	82.81	77.89	74.15	70.16	62.23	56.87	45.44	37.25
LTA TRAP 30 µmol/L	% maximum aggregation
	Day
Concentrate	2	3	4	5	6	7	8	9	10
C1	85.65	89.21	86.89	90.12	91.14	95.95	86.93	86.37	87.41
C2	87.3	87.64	88.2	85.69	92.52	87.61	85.7	85.49	86.06
C3	89.74	91.19	87.46	86.69	88.15	86.6	87.69	89.9	84.08
C4	91.46	91.92	84.28	91.35	90.88	86.3	91.62	91.09	84.36
C5	88.23	90.5	85.54	87.77	90.88	89.44	85.01	83.73	87.02

## Sheet: Fig 2 PACT 
(Panel A)
PACT - no agonist	P-selectin expression (MFI)
	Day
Concentrate	2			3			4			5			6			7			8			9			10
C1	215	215	219	253	239	231	269	255	237	257	244	237	254	244	243	249	241	244	273	271	257	287	269	278	326	293	270
C2	314	309	283	315	296	281	337	306	282	334	339	282	348	325	311	338	326	327	354	350	340	387	353	369	473	417	385
C3	241	230	227	225	219	225	241	243	224	263	246	244	289	263	256	280	275	253	313	300	284	355	311	328	425	402	366
C4	261	249	237	274	252	244	282	259	259	287	270	251	322	294	294	321	300	298	356	337	311	371	369	363	468	405	380
C5	230	217	216	244	224	219	249	224	220	262	243	233	269	258	249	269	252	251	291	275	272		303	294	383	343	308
(Panel B)
PACT - no agonist	% P-selectin positive cells
	Day
Concentrate	2			3			4			5			6			7			8			9			10
C1	0.0704	0.0712	0.0746	0.1116	0.0968	0.0818	0.1268	0.1126	0.1018	0.1302	0.1166	0.1012	0.126	0.1118	0.1054	0.1132	0.1068	0.094	0.1358	0.1152	0.1094	0.1394	0.117	0.106	0.1598	0.1412	0.1126
C2	0.2088	0.1934	0.1718	0.2078	0.1856	0.1684	0.2254	0.2056	0.1726	0.2294	0.2082	0.1842	0.2292	0.2138	0.2014	0.2108	0.2002	0.2028	0.2304	0.222	0.2112	0.222	0.2128	0.201	0.2758	0.2592	0.2274
C3	0.101	0.0823	0.0804	0.0982	0.0868	0.0816	0.1182	0.1072	0.0892	0.1226	0.1074	0.1044	0.1538	0.1364	0.115	0.1464	0.1306	0.1182	0.1684	0.1516	0.1236	0.1884	0.1713	0.1432	0.2384	0.2336	0.2034
C4	0.153	0.131	0.1194	0.171	0.1368	0.1264	0.1756	0.156	0.149	0.1758	0.1692	0.1512	0.1972	0.1758	0.165	0.193	0.1835	0.1656	0.2246	0.2158	0.1768	0.2162	0.2257	0.198	0.276	0.2452	0.2178
C5	0.0912	0.0765	0.0764	0.118	0.0912	0.0834	0.125	0.104	0.0936	0.127	0.1168	0.0968	0.146	0.1294	0.1292	0.1418	0.1281	0.1262	0.1566	0.1398	0.137	0.1768	0.1578	0.1468	0.2246	0.1908	0.1522
(Panel C)
PACT - no agonist	αIIbβ3 activation (MFI)
	Day
Concentrate	2			3			4			5			6			7			8			9			10
C1	0.005	0.0026	0.0046	0.0048	0.003	0.0028	0.0078	0.0054	0.006	0.0032	0.0024	0.0026	0.0084	0.012	0.0032	0.026	0.0054	0.009	0.0048	0.0048	0.0064	0.008	0.0051	0.0042	0.0072	0.0052	0.0074
C2	0.0052	0.0054	0.0038	0.003	0.0038	0.0314	0.0034	0.0054	0.0132	0.0044	0.0096	0.0062	0.0048	0.0048	0.0046	0.0188	0.0046	0.0054	0.0098	0.006	0.0062	0.0062	0.0053	0.0074	0.0064	0.005	0.0048
C3	0.0096	0.0026	0.0044	0.0086	0.0078	0.0044	0.0214	0.0106	0.0026	0.0042	0.0058	0.007	0.0104	0.0072	0.0054	0.0296	0.0046	0.019	0.0054	0.0102	0.0094	0.0122	0.0149	0.0076	0.0294	0.0134	0.012
C4	0.006	0.0051	0.004	0.0042	0.0062	0.0016	0.003	0.0046	0.0042	0.0056	0.004	0.0162	0.0096	0.0054	0.005	0.0036	0.0049	0.0054	0.0046	0.0044	0.0064	0.0058	0.0069	0.009	0.008	0.006	0.006
C5	0.0046	0.0043	0.0132	0.0094	0.0058	0.0104	0.0062	0.0192	0.0094	0.0146	0.0066	0.0082	0.0156	0.0108	0.0066	0.014	0.0184	0.0118	0.0104	0.0094	0.0088	0.0118	0.0083	0.009	0.0094	0.0114	0.0074
(Panel D)
PACT - no agonist	αIIbβ3 activation (% positive cells)
	Day
Concentrate	2			3			4			5			6			7			8			9			10
C1	215	215	219	253	239	231	269	255	237	257	244	237	254	244	243	249	241	244	273	271	257	287	269	278	326	293	270
C2	314	309	283	315	296	281	337	306	282	334	339	282	348	325	311	338	326	327	354	350	340	387	353	369	473	417	385
C3	241	230	227	225	219	225	241	243	224	263	246	244	289	263	256	280	275	253	313	300	284	355	311	328	425	402	366
C4	261	249	237	274	252	244	282	259	259	287	270	251	322	294	294	321	300	298	356	337	311	371	369	363	468	405	380
C5	230	217	216	244	224	219	249	224	220	262	243	233	269	258	249	269	252	251	291	275	272		303	294	383	343	308

## Sheet: Fig 3 PACT agonist
PACT ADP 31 µmol/L	% positive cells										PACT ADP 31 µmol/L	P-selectin expression (MFI)
	Day											Day
Concentrate	2	3	4	5	6	7	8	9	10		Concentrate	2	3	4	5	6	7	8	9	10
C1	77.16	77.78	78.54	70.98	65.18	58.78	60.84	56.82	54.02		C1	3839.5	4122	4281	3821	3613	3036	3087	2850	2688
C2	70.28	74.04	76.16	71.54	70.44	65.98	68.7	62.72	61.78		C2	4128	4267.5	4853.5	4105	3673.5	3520	3825	3273	2964
C3	80.2	84.44	82.9	83.44	80.46	76.7	74.64	69.92	70.7		C3	4557.5	5267	4837	4693.5	4620	3924	4134.5	3328	3693
C4	68.44	76.18	75.82	74.14	72.1	71.1	70.7	64.28	67.6		C4	4885	5671	4833	4781	4679	4220	4503	3470	3881.5
C5	71	73.88	68.22	73.44	71.18	34.46	71.34	61.38	65.48		C5	4715.5	4186	3914	4060.5	3712	2242	3847	3208	3404
PACT CRP 2500 ng/ml	% positive cells										PACT CRP 2500 ng/ml	P-selectin expression (MFI)
	Day											Day
Concentrate	2	3	4	5	6	7	8	9	10		Concentrate	2	3	4	5	6	7	8	9	10
C1	89.3	91.98	92.94	82.86	90.22	87.48	88.42	84.18	83.72		C1	5485	6393	6532	4443	5355	4563	4638	4071	3907.5
C2	93.26	90.38	94.42	94.12	93.6	90.46	92.64	90.3	89.86		C2	7152	5667	6958	6824	6284	5090	5324.5	4543.5	4657
C3	93.86	94.98	96.1	94.68	93.18	85.64	91.88	90.81	90.26		C3	7167	6813	7340	7034	6192	4067.5	5306.5	4471	4730
C4	93.14	90.32	93.04	94.3	93.06	91.78	90.26	91.95	89.78		C4	7660.5	6155	7602.5	7265	6661	5844	5476	5570	4964
C5	92.35	91.46	92.62	89.38	89.04	87.8	68.8	87.21	85.14		C5	7229	6283	6811	5919	5278.5	5121	3306.5	4663	4156
PACT TRAP 10 µmol/L	% positive cells										PACT TRAP 10 µmol/L	P-selectin expression (MFI)
	Day											Day
Concentrate	2	3	4	5	6	7	8	9	10		Concentrate	2	3	4	5	6	7	8	9	10
C1	92.04	92.7	93.54	93.14	93.38	90.96	88.66	87.54	84.88		C1	5443	5743	5831	5849	5665	4450.5	4135	3812	3460.5
C2	95.1	95.58	95.94	95.74	95.44	94.58	94.4	92.26	90.94		C2	6111	6490	6456	6733	6644.5	5529	5355	4444	4281
C3	95.62	96.3	95.76	96.12	96.1	94.66	93.42	92.22	91.98		C3	6630	6595	7004.5	6695.5	6464	5515	5105	4344	4328
C4	96.22	95.3	96.06	95.62	95.36	94.52	94.84	93.52	93.58		C4	6876	6478	7187	6604	6979.5	5751	5394.5	5024	5013
C5	95.08	95.04	94.68	93.56	94.32	92.34	91.78	91.44	89.04		C5	6564	6575.5	6732	6147.5	6143	5432	5249	4742	4316
PACT no agonist	% positive cells										PACT no agonist	P-selectin expression (MFI)
	Day											Day
Concentrate	2	3	4	5	6	7	8	9	10		Concentrate	2	3	4	5	6	7	8	9	10
C1	0.0704	0.1116	0.1268	0.1302	0.126	0.1132	0.1358	0.1394	0.1598		C1	2201.5	2196	2321.5	2411	2365	2355	2171	2259	2093
C2	0.2088	0.2078	0.2254	0.2294	0.2292	0.2108	0.2304	0.222	0.2758		C2	2691.5	2588	2935	2822	2801.5	2588	2679.5	2354.5	2553
C3	0.101	0.0982	0.1182	0.1226	0.1538	0.1464	0.1684	0.1884	0.2384		C3	2185	2282	2732	2549	2442	2351	2304.5	2142.5	2347
C4	0.153	0.171	0.1756	0.1758	0.1972	0.193	0.2246	0.2162	0.276		C4	2882	2849	3331	3070	2996.5	2732	2487	2716	2687.5
C5	0.0912	0.118	0.125	0.127	0.146	0.1418	0.1566	0.1768	0.2246		C5	2312.5	2569	2479	2623	2680	2431	2380	2391.5	2292

## Sheet: S1 PACT Dose-response
	Day 2					Day 3					Day 4					Day 5					Day 6					Day 7					Day 8					Day 9					Day 10
ADP (µM)	C1	C2	C3	C4	C5	C1	C2	C3	C4	C5	C1	C2	C3	C4	C5	C1	C2	C3	C4	C5	C1	C2	C3	C4	C5	C1	C2	C3	C4	C5	C1	C2	C3	C4	C5	C1	C2	C3	C4	C5	C1	C2	C3	C4	C5
125	2971	2963	3932	3550	3652	3410	3337	3981	3965	3506	3346	3440	3756	3656	2144	2475	2936	3937	3376	2912	2519	2404	3522	3363	2574	1199	2193	3233	3078	796	1821	2713	3051	3120	2437	1401	2016	2414	2263	2178	1302	1831	2305	2520	2238
31.25	2912	2749	3676	2979	3158	3119	2995	4461	4125	2966	3302	3532	3981	3554	2367	2543	2737	3952	3277	2869	2113	2388	3735	3166	2503	1564	2085	3010	2846	557	1621	2403	2952	3007	2685	1500	1903	2331	2133	1747	1315	1731	2655	2496	2106
7.81	2590	2230	2792	2357	2738	2746	2707	3506	3196	2499	2774	2828	3673	3004	2101	1985	2564	3629	2920	2316	1712	2113	3330	2950	2205	1089	1571	2531	2328	1085	1314	1970	2538	2286	1957	1048	1519	1964	1889	1787	1038	1471	1953	1832	1589
1.95	1792	1352	1592	622	1128	1752	1564	2377	1601	1326	2075	1829	2505	1776	1054	1190	1567	2575	1859	1669	1120	1423	1693	1660	1053	674	1007	1193	1351	619	836	1255	1500	1253	1041	697	1038	1276	1247	454	720	1012	919	1293	1049
0.49	450	432	336	314	291	484	475	361	420	371	604	571	451	458	345	419	515	623	540	366	364	542	459	426	408	344	457	421	467	323	389	516	499	455	416	354	500	452	514	323	371	606	572	562	535
0.12	238	320	249	269	234	269	319	237	276	239	297	336	266	313	253	267	345	277	302	275	273	333	306	320	278	266	334	288	316	262	281	355	319	365	302	283	378	336	390	329	318	441	427	455	383
0.03	220	314	240	255	237	250	307	225	265	233	263	318	248	283	244	258	326	269	288	264	258	329	276	306	274	255	337	274	312	247	264	351	320	350	292	280	385	317	356	326	306	447	413	483	374
0	215	314	241	261	230	253	315	225	274	244	269	337	241	282	249	257	334	263	287	262	254	348	289	322	269	249	338	280	321	269	273	354	313	356	291	287	387	355	371		326	473	425	468	383
	Day 2					Day 3					Day 4					Day 5					Day 6					Day 7					Day 8					Day 9					Day 10
CRP (ng/ml)	C1	C2	C3	C4	C5	C1	C2	C3	C4	C5	C1	C2	C3	C4	C5	C1	C2	C3	C4	C5	C1	C2	C3	C4	C5	C1	C2	C3	C4	C5	C1	C2	C3	C4	C5	C1	C2	C3	C4	C5	C1	C2	C3	C4	C5
2500	5007	6809	6833	7324	6808	5951	5174	6509	5564	5760	6069	6589	7066	7132	6360	3605	6480	6654	6924	5308	4929	5939	5834	6278	4718	3965	4621	3502	5400	4448	4055	4907	4906	4911	2166	3382	4089	4001	5042	3986	3265	4198	4299	4464	3571
625	1681	6021	4140	6531	5029	5094	3753	5922	3888	3442	4974	5597	6204	5851	4661	3829	4964	5209	5649	3692	4051	4839	4946	4955	3230	2573	3463	4064	4395	2905	3050	4343	4418	2917	1079	2590	3443	3339	4365	2991	2361	4394	3676	3564	2485
156.25	2291	4145	2291	3517	2392	3522	3486	4538	1763	659	4382	3725	4504	3442	2083	2496	2859	3699	3182	1661	2818	3840	3611	2974	1441	1201	2095	2004	2600	1514	3165	2860	3169	1091	650	1569	2249	2283	2656	1509	1356	2077	3665	2193	2920
39.06	485	1465	811	821	513	1382	1257	2185	450	564	2236	1300	1812	946	465	563	1114	987	2513	450	659	1106	1517	895	481	627	839	688	904	388	695	1233	1515	1056	391	580	981	1073	1220	700	545	985	1270	853	573
9.77	271	429	371	309	275	370	478	442	322	272	359	418	426	549	286	288	472	488	341	274	462	446	452	389	298	311	419	495	396	300	340	522	578	387	302	325	490	447	582	366	328	551	539	476	532
2.44	226	310	244	260	231	265	327	241	280	244	270	317	300	291	245	268	348	283	326	258	265	347	302	312	267	258	343	299	339	270	269	360	341	358	272	287	376	333	415	314	293	447	415	421	361
0.61	218	302	235	251	229	244	289	227	267	232	259	305	237	270	235	256	311	264	284	257	252	316	277	303	252	251	335	284	314	258	268	359	299	340	276	169	269	358	315	365	289	419	391	402	336
0	215	309	230	249	217	239	296	219	252	224	255	306	243	259	224	244	339	246	270	243	244	325	263	294	258	241	326	275	300	252	271	350	300	337	275	269	353	311	369	303	293	417	402	405	343
	Day 2					Day 3					Day 4					Day 5					Day 6					Day 7					Day 8					Day 9					Day 10
TRAP (µM)	C1	C2	C3	C4	C5	C1	C2	C3	C4	C5	C1	C2	C3	C4	C5	C1	C2	C3	C4	C5	C1	C2	C3	C4	C5	C1	C2	C3	C4	C5	C1	C2	C3	C4	C5	C1	C2	C3	C4	C5	C1	C2	C3	C4	C5
30	5430	6035	6176	6562	6610	5351	6000	6519	6331	6681	5791	6853	6917	6996	6699	5814	6829	6820	6660	6249	5223	6234	6257	6566	5930	4469	5427	4971	5485	5468	4033	5333	6786	5407	5797	4153	5022	4677	5630	5294	3286	4065	4159	4535	4577
10	5060	5833	6369	6706	6266	5386	6239	6407	6255	6283	5518	6242	6784	6935	6416	5515	6554	6476	6348	5820	5323	6388	6240	6736	5822	4093	5300	5300	5508	5082	3745	5099	4815	5194	4823	3766	4551	4451	5310	4766	3030	3965	4050	4741	3853
3.33	4341	4978	5679	5527	4793	4620	5403	5852	5516	4915	4489	5022	5775	6253	4688	4598	5330	5807	5765	4325	4644	5471	5323	5921	4080	3355	4270	4810	5066	3823	3142	4296	4175	4655	3445	2823	3434	3835	4774	3466	2168	2696	3110	3901	2693
1.11	1212	1446	2517	3225	1403	2219	3646	2977	2647	742	2396	1839	2809	2488	1234	1722	1465	2375	2372	752	1491	1608	3282	3468	751	1693	1446	1980	2573	805	1086	1711	2342	2267	926	1037	444	1772	2287	1424	707	1663	1249	3031	703
0.37	228	292	262	280	238	274	327	248	293	220	267	314	240	304	230	259	432	268	424	264	273	349	293	479	260	269	358	316	366	266	282	393	331	445	273	291	342	342	412	300	295	522	386	451	314
0.12	212	283	224	235	207	223	278	215	241	211	231	268	224	244	210	227	280	237	255	224	231	293	254	278	233	235	311	264	286	236	241	325	271	293	256	245	314	299	322	274	267	363	347	343	300
0.04	214	283	222	236	220	226	291	214	241	211	234	277	220	251	215	224	284	250	256	219	237	314	260	271	236	236	302	249	285	244	249	343	279	304	260	262	348	305	344	283	268	364	348	338	301
0	219	283	227	237	216	231	281	225	244	219	237	282	224	259	220	237	282	244	251	233	243	311	256	294	249	244	327	253	298	251	257	340	284	311	272	278	369	328	363	294	270	385	366	380	308
